# Supplementary material for: Ophthalmoplegia Caused by Non-Aneurysm Neurovascular Conflict: Clinical Cases of Eight Patients
Source: Rev Neurol. 2026 Mar 12;81(3):47615. doi: 10.31083/RN47615 (PMC13036790; doi:10.31083/RN47615)
Supplement: Supplementary file 1 [file 1576-6578-81-3-47615-s1.zip]

Archive with 1 entries (1 files):
- CARE-checklist-English-2013.pdf
